# Supplementary material for: CsCER6 and CsCER7 Influence Fruit Glossiness by Regulating Fruit Cuticular Wax Accumulation in Cucumber
Source: Int J Mol Sci. 2023 Jan 6;24(2):1135. doi: 10.3390/ijms24021135 (PMC9864978; doi:10.3390/ijms24021135)
Supplement: Supplementary file 1 [file ijms-24-01135-s001.zip]

Archive with 1 entries (1 files):
- ijms-2082337-supplementary.pdf
